# Supplementary material for: Rhodobacterales and Rhizobiales Are Associated With Stony Coral Tissue Loss Disease and Its Suspected Sources of Transmission
Source: Front Microbiol. 2020 Apr 23;11:681. doi: 10.3389/fmicb.2020.00681 (PMC7212369; doi:10.3389/fmicb.2020.00681)
Supplement: Supplementary file 2 [file Data_Sheet_2.CSV]

Supplementary Table 1. List, taxonomic classification, and sequences of Rhizobiales and Rhodobacterales significantly differentiated in diseased lesions.
ASV	Kingdom	Phylum	Class	Order	Family	Genus	Species	asv	Sequence
a0a7bb1f90e23ef8dbec5b2935e7070c	D_0__Bacteria	D_1__Proteobacteria	D_2__Alphaproteobacteria	Rhizobiales	Hyphomicrobiaceae	D_5__Filomicrobium	D_6__uncultured alpha proteobacterium	ASV24311	TACGAAGGGGGCTAGCGTTGTTCGGAATCACTGGGCGTAAAGCGCACGTAGGCTGACTGGTCAGTTGGGGGTGAAATCCCGGGGCTCAACCTCGGAACTGCCTTCAATACTGCCAGTCTTGAGTCCGAGAGAGGTGAGTGGAATTCCTAGTGTAGAGGTGAAATTCGTAGATATTAGGAAGAACACCAGTGGCGAAGGCGGCTCACTGGCTCGGTACTGACGCTGAGGTGCGAAAGCGTGGGGAGCAAACAGG
4b6800855e1ad90b092ccc1d4ee94f9c	D_0__Bacteria	D_1__Proteobacteria	D_2__Alphaproteobacteria	Rhizobiales	Rhizobiaceae	D_5__Cohaesibacter	D_6__uncultured bacterium	ASV11394	TACGAAGGGGGCTAGCGTTGTTCGGAATCACTGGGCGTAAAGCGCGCGTAGGCGGACTTTTAAGTCAGGGGTGAAATCCCGGGGCTCAACCTCGGAACTGCCTTTGATACTGGAAGTCTTGAGTTCGAGAGAGGTGAGTGGAATACCGAGTGTAGAGGTGAAATTCGTAGATATTCGGTGGAACACCAGTGGCGAAGGCGGCTCACTGGCTCGATACTGACGCTGAGGTGCGAAAGCGTGGGGAGCAAACAGG
c595de1845ebd5bb497bed4ad0a56431	D_0__Bacteria	D_1__Proteobacteria	D_2__Alphaproteobacteria	Rhodobacterales	Rhodobacteraceae	NA	NA	ASV29894	TACGGAGGGGGTTAGCGTTGTTCGGAATTACTGGGCGTAAAGCGCGCGTAGGCGGATTAGTCAGTCAGAGGTGAAATCCCAGGGCTCAACCCTGGAACTGCCTTTGATACTGCTAGTCTTGAGTTCGAGAGAGGTAAGTGGAATTCCGAGTGTAGAGGTGAAATTCGTAGATATTCGGAGGAACACCAGTGGCGAAGGCGGCTTACTGGCTCGATACTGACGCTGAGGTGCGAAAGTGTGGGGAGCAAACAGG
80abfadbf82c2da6001cd9967b9e4f62	D_0__Bacteria	D_1__Proteobacteria	D_2__Alphaproteobacteria	Rhizobiales	Rhizobiaceae	D_5__Cohaesibacter	D_6__uncultured bacterium	ASV19474	ACGAAGGGGGCTAGCGTTGTTCGGAATCACTGGGCGTAAAGCGCGCGTAGGCGGACTTTTAAGTCAGGGGTGAAATCCCGAGGCTCAACCTCGGAACTGCCTTTGATACTGGAAGTCTTGAGTTCGAGAGAGGTGAGTGGAATACCGAGTGTAGAGGTGAAATTCGTAGATATTCGGTGGAACACCAGTGGCGAAGGCGGCTCACTGGCTCGATACTGACGCTGAGGTGCGAAAGCGTGGGGAGCAAACAGG
592ae05cee1967d9d4af52cfefa21bb2	D_0__Bacteria	D_1__Proteobacteria	D_2__Alphaproteobacteria	Rhodobacterales	Rhodobacteraceae	NA	NA	ASV13497	TACGGAGGGGGTTAGCGTTGTTCGGAATTACTGGGCGTAAAGCGCACGTAGGCGGACTATTAAGTCGAGGGTGAAATCCCGGGGCTCAACCCCGGAACTGCCTTCGATACTGGTAGTCTTGAGTTCGAGAGAGGTGAGTGGAATTCCGAGTGTAGAGGTGAAATTCGTAGATATTCGGAGGAACACCAGTGGCGAAGGCGGCTCACTGGCTCGATACTGACGCTGAGGTGCGAAAGTGTGGGGAGCAAACAGG
83ba263c2100264ebcd9fcc9ccf87bbd	D_0__Bacteria	D_1__Proteobacteria	D_2__Alphaproteobacteria	Rhizobiales	Stappiaceae	D_5__Pseudovibrio	NA	ASV19959	TACGAAGGGGGCTAGCGTTGTTCGGAATCACTGGGCGTAAAGCGTACGTAGGCGGACTGATAAGTCAGGGGTGAAATCCCGGGGCTCAACCCCGGAAATGCCTTTGATACTGTCAGTCTTGAGATCGAGAGAGGTGAGTGGAACTCCGAGTGTAGAGGTGAAATTCGTAGATATTCGGAAGAACACCAGTGGCGAAGGCGGCTCACTGGCTCGATACTGACGCTGAGGTACGAAAGCGTGGGGAGCAAACAGG
17a1cbfa07323a10dac095318f2bf1bf	D_0__Bacteria	D_1__Proteobacteria	D_2__Alphaproteobacteria	Rhodobacterales	Rhodobacteraceae	NA	NA	ASV3538	TACGGAGGGGGTTAGCGTTGTTCGGAATTACTGGGCGTAAAGCGCGCGTAGGCGGACTATTAAGTCAGAGGTGAAATCCCGGGGCTCAACCCCGGAACTGCCTTTGATACTGGTAGTCTAGAGTTCGAGAGAGGTGAGTGGAATTCCGAGTGTAGAGGTGAAATTCGTAGATATTCGGAGGAACACCAGTGGCGAAGGCGGCTCACTGGCTCGATACTGACGCTGAGGTGCGAAAGTGTGGGGAGCAAACAGG
c5f1d88c1958eb9e94f80c8fe5c4104d	D_0__Bacteria	D_1__Proteobacteria	D_2__Alphaproteobacteria	Rhodobacterales	Rhodobacteraceae	NA	NA	ASV29944	TACGGAGGGGGTTAGCGTTGTTCGGAATTACTGGGCGTAAAGCGCGCGTAGGCGGACTATTAAGTCAGGGGTGAAATCCCGGGGCTCAACCCCGGAACTGCCTTTGATACTGGTAGTCTTGAGTTCGAGAGAGGTGAGTGGAATTCCGAGTGTAGAGGTGAAATTCGTAGATATTCGGAGGAACACCAGTGGCGAAGGCGGCTCACTGGCTCGATACTGACGCTGAGGTGCGAAAGCGTGGGGAGCAAACAGG
e2c3de7db50582cdafccb3b166b68b4a	D_0__Bacteria	D_1__Proteobacteria	D_2__Alphaproteobacteria	Rhizobiales	Rhizobiaceae	NA	NA	ASV34211	TACGAAGGGGGCTAGCGTTGTTCGGATTTACTGGGCGTAAAGCGCACGTAGGCGGATCGTTAAGTGAGGGGTGAAATCCCAGGGCTCAACCCTGGAACTGCCTTTCATACTGGCGATCTGGAGTTCGAGAGAGGTGAGTGGAATTCCGAGTGTAGAGGTGAAATTCGTAGATATTCGGAGGAACACCAGTGGCGAAGGCGGCTCACTGGCTCGATACTGACGCTGAGGTGCGAAAGCGTGGGGAGCAAACAGG
6a8e24e63fc81528ff6ceab0f72aaee7	D_0__Bacteria	D_1__Proteobacteria	D_2__Alphaproteobacteria	Rhizobiales	Stappiaceae	D_5__Pseudovibrio	NA	ASV16110	TACGAAGGGGGGCTAGCGTTGTTCGGAATCACTGGGCGTAAAGCGTACGTAGGCGGACTGATCAGTCAGGGGTGAAATCCCGGGGCTCAACCCCGGAACTGCCTTTGATACTGTCAGTCTTGAGATCGAGAGAGGTGATTGGAACTCCGAGCGTAGAGGTGAAATTCGTAGATATTCGGAAGAGCACCAGTGGCGAAGGCGGCTCACTGGCTCGATACTGACGCTGAGGTACGAAAGCATGGGGAGCAAACAGG
a8764948bd67ad6c2de466a4b8f2a635	D_0__Bacteria	D_1__Proteobacteria	D_2__Alphaproteobacteria	Rhodobacterales	Rhodobacteraceae	NA	NA	ASV25482	TACGGAGGGGGTTAGCGTTGTTCGGAATTACTGGGCGTAAAGCGTACGTAGGCGGATTAGTTAGTCAGAGGTGAAATCCCAGGGCTCAACCCTGGAACTGCCTTTGATACTGCTAGTCTTGAGTTCGAGAGAGGTGAGTGGAATTCCGAGTGTAGAGGTGAAATTCGTAGATATTCGGAGGAACACCAGTGGCGAAGGCGGCTCACTGGCTCGATACTGACGCTGAGGTACGAAAGTGTGGGGAGCAAACAGG
a3595435c3205f8e0630d087bd0f0f1f	D_0__Bacteria	D_1__Proteobacteria	D_2__Alphaproteobacteria	Rhodobacterales	Rhodobacteraceae	D_5__Ascidiaceihabitans	NA	ASV24736	TACGGAGGGGGTTAGCGTTGTTCGGAATTACTGGGCGTAAAGCGCGCGTAGGCGGATTGGAAAGTTGGGGGTGAAATCCCGGGGCTCAACCCCGGAACTGCCTCCAAAACTATCAGTCTAGAGTTCGAGAGAGGTGAGTGGAATTCCAAGTGTAGAGGTGAAATTCGTAGATATTTGGAGGAACACCAGTGGCGAAGGCGGCTCACTGGCTCGATACTGACGCTGAGGTGCGAAAGTGTGGGGAGCAAACAGG
cb9f984f1ead9ee4174edfb514150df8	D_0__Bacteria	D_1__Proteobacteria	D_2__Alphaproteobacteria	Rhizobiales	Stappiaceae	D_5__Pseudovibrio	NA	ASV30828	TACGAAGGGGGCTAGCGTTGTTCGGAATCACTGGGCGTAAAGCGTACGTAGGCGGACTGATAAGTCAGGGGTGAAATCCCGGGGCTCAACCCCGGAACTGCCTTTGATACTGTCAGTCTTGAGATCGAGAGAGGTGAGTGGAACTCCGAGTGTAGAGGTGAAATTCGTAGATATTCGGAAGAGCACCAGTGGCGAAGGCGGCTCACTGGCTCGATACTGACGCTGAGGTACGAAAGCGTGGGGAGCAAACAGG
784197f7e39e6f5d4a758923aca34306	D_0__Bacteria	D_1__Proteobacteria	D_2__Alphaproteobacteria	Rhizobiales	Rhizobiaceae	D_5__Cohaesibacter	D_6__uncultured bacterium	ASV18209	TACGAAGGGGGCTAGCGTTGTTCGGAATCACTGGGCGTAAAGCGCGCGTAGGCTGACTTTTAAGTCAGGGGTGAAATCCCGGGGCTCAACCTCGGAACTGCCTTTGATACTGGAAGTCTTGAGTTCGAGAGAGGTGAGTGGAATACCGAGTGTAGAGGTGAAATTCGTAGATATTCGGTGGAACACCAGTGGCGAAGGCGGCTCACTGGCTCGATACTGACGCTGAGGTGCGAAAGCGTGGGGAGCAAACAGG
65262cb6a9c3b528519b8ce0100df55e	D_0__Bacteria	D_1__Proteobacteria	D_2__Alphaproteobacteria	Rhodobacterales	Rhodobacteraceae	NA	NA	ASV15252	TACGGAGGGGGTTAGCGTTGTTCGGAATTACTGGGCGTAAAGCGCGCGTAGGCGGATTGGAAAGTTAGAGGTGAAATCCCGGGGCTCAACCCCGGAACTGCCTTTAAAACTCCCAGTCTAGAGTTCGAGAGAGGTGAGTGGAATTCCGAGTGTAGAGGTGAAATTCGTAGATATTCGGAGGAACACCAGTGGCGAAGGCGGCTCACTGGCTCGATACTGACGCTGAGGTGCGAAAGTGTGGGGAGCAAACAGG
c168fb0898f6c5d8daf41a7c05ff9c16	D_0__Bacteria	D_1__Proteobacteria	D_2__Alphaproteobacteria	Rhodobacterales	Rhodobacteraceae	NA	NA	ASV29283	TACGGAGGGGGTTAGCGTTGTTCGGAATTACTGGGCGTAAAGCGCGCGTAGGCGGATTAGTAAGTTAGAGGTGAAATCCCGGGGCTCAACCCCGGAACTGCCTTTAATACTGCTAGTCTTGAGTTCGAGAGAGGTGAGTGGAATTCCGAGTGTAGAGGTGAAATTCGTAGATATTCGGAGGAACACCAGTGGCGAAGGCGGCTCACTGGCTCGATACTGACGCTGAGGTGCGAAAGTGTGGGGAGCAAACAGG
