# Supplementary material for: Rhodobacterales and Rhizobiales Are Associated With Stony Coral Tissue Loss Disease and Its Suspected Sources of Transmission
Source: Front Microbiol. 2020 Apr 23;11:681. doi: 10.3389/fmicb.2020.00681 (PMC7212369; doi:10.3389/fmicb.2020.00681)
Supplement: Supplementary file 3 [file Data_Sheet_3.CSV]

Supplementary Table 2. List and taxonomic classification of amplicon sequence variants found in random forest analysis..
ASV	RF_importance	Kingdom	Phylum	Class	Order	Family	Genus	Species	label	asv
7fb1cd3f2ae34c74dd67cba50467d3bf	0.05544574	D_0__Bacteria	D_1__Proteobacteria	D_2__Alphaproteobacteria	Rhodobacterales	Rhodobacteraceae	D_5__HIMB11		7fb1cd3f2ae34c74dd67cba50467d3bf	ASV19314
95543146385a09f852ff3ff3f9f67298	0.054605911	D_0__Bacteria	D_1__Tenericutes	D_2__Mollicutes	Acholeplasmatales	Acholeplasmataceae	D_5__Acholeplasma	D_6__marine metagenome	95543146385a09f852ff3ff3f9f67298	ASV22595
645f0c3adaa16a5d2dd1e2f000fba014	0.05092325	D_0__Bacteria	D_1__Proteobacteria	D_2__Gammaproteobacteria	Cellvibrionales	Halieaceae	D_5__Luminiphilus		645f0c3adaa16a5d2dd1e2f000fba014	ASV15140
603332c6abe9d598f37406b266988207	0.04847086	D_0__Bacteria	D_1__Bacteroidetes	D_2__Bacteroidia	Flavobacteriales	NS9 marine group	D_5__uncultured bacterium	D_6__uncultured bacterium	603332c6abe9d598f37406b266988207	ASV14529
99d3e2836fc1b032fd0ab0ee411a31eb	0.044999846	D_0__Bacteria	D_1__Proteobacteria	D_2__Alphaproteobacteria	Rhodobacterales	Rhodobacteraceae	D_5__HIMB11		99d3e2836fc1b032fd0ab0ee411a31eb	ASV23269
6f60d1699d589504f088f1a6edf5fbe0	0.041623693	D_0__Bacteria	D_1__Proteobacteria	D_2__Gammaproteobacteria	Oceanospirillales	Endozoicomonadaceae	D_5__Endozoicomonas		6f60d1699d589504f088f1a6edf5fbe0	ASV16859
4a1342a3d282fd99556e968e34b53529	0.040609902	D_0__Bacteria	D_1__Proteobacteria	D_2__Alphaproteobacteria	Puniceispirillales	SAR116 clade			4a1342a3d282fd99556e968e34b53529	ASV11178
b71e5fefa93b6ed917ff9580583f7bbe	0.032668197	D_0__Bacteria	D_1__Bacteroidetes	D_2__Bacteroidia	Flavobacteriales	Flavobacteriaceae	D_5__NS5 marine group		b71e5fefa93b6ed917ff9580583f7bbe	ASV27686
b65598390a16ce109ce4732249d5b59f	0.028709616	D_0__Bacteria	D_1__Proteobacteria	D_2__Gammaproteobacteria	Oceanospirillales	Endozoicomonadaceae	D_5__Endozoicomonas	D_6__uncultured bacterium	b65598390a16ce109ce4732249d5b59f	ASV27570
d50a4c0ab8825017f8397c8ae8f0d4fe	0.027887058	D_0__Bacteria	D_1__Proteobacteria	D_2__Alphaproteobacteria	Puniceispirillales	SAR116 clade	D_5__uncultured Rhodospirillales bacterium	D_6__uncultured Rhodospirillales bacterium	d50a4c0ab8825017f8397c8ae8f0d4fe	ASV32223
2409d1e0d64fc5430bdc151c9d760508	0.022173418	D_0__Bacteria	D_1__Bacteroidetes	D_2__Bacteroidia	Sphingobacteriales	NS11-12 marine group	D_5__uncultured Bacteroidetes bacterium	D_6__uncultured Bacteroidetes bacterium	2409d1e0d64fc5430bdc151c9d760508	ASV5469
d59f1326f132509b2b5eef9d3feae619	0.020728356	D_0__Bacteria	D_1__Actinobacteria	D_2__Acidimicrobiia	Actinomarinales	Actinomarinaceae	D_5__Candidatus Actinomarina		d59f1326f132509b2b5eef9d3feae619	ASV32303
83dd28ab81e55a7a46360480e9f8ab67	0.016455755	D_0__Bacteria	D_1__Bacteroidetes	D_2__Bacteroidia	Flavobacteriales	NS9 marine group	D_5__uncultured bacterium	D_6__uncultured bacterium	83dd28ab81e55a7a46360480e9f8ab67	ASV19985
90f931909815355fc0f641ff55563919	0.015389592	D_0__Bacteria	D_1__Bacteroidetes	D_2__Bacteroidia	Flavobacteriales	Flavobacteriaceae	D_5__NS5 marine group		90f931909815355fc0f641ff55563919	ASV21899
b08fa8748548f77ea98d5de42963578d	0.014103839	D_0__Bacteria	D_1__Proteobacteria	D_2__Gammaproteobacteria	Cellvibrionales	BD2-7	D_5__uncultured bacterium	D_6__uncultured bacterium	b08fa8748548f77ea98d5de42963578d	ASV26697
10ed07bbeec3d42a3a2238719ea89398	0.01209884	D_0__Bacteria	D_1__Proteobacteria	D_2__Alphaproteobacteria	Puniceispirillales	SAR116 clade	D_5__marine metagenome	D_6__marine metagenome	10ed07bbeec3d42a3a2238719ea89398	ASV2549
2a92aa5f76bd13c49f995d4d7efa8cdc	0.011735824	D_0__Bacteria	D_1__Bacteroidetes	D_2__Bacteroidia	Cytophagales	Cyclobacteriaceae	D_5__Marinoscillum	D_6__marine metagenome	2a92aa5f76bd13c49f995d4d7efa8cdc	ASV6512
72143fd9e63fe40c1258948d2f0d79c3	0.011429416	D_0__Bacteria	D_1__Proteobacteria	D_2__Alphaproteobacteria	SAR11 clade	Clade I	D_5__Clade Ia		72143fd9e63fe40c1258948d2f0d79c3	ASV17256
0d6f16fb21c339a78319636c4b31cb9d	0.011285955	D_0__Bacteria	D_1__Proteobacteria	D_2__Alphaproteobacteria	Rhodobacterales	Rhodobacteraceae			0d6f16fb21c339a78319636c4b31cb9d	ASV2009
649e8e5cbf452134d7fa0ba96f43d049	0.009927255	D_0__Bacteria	D_1__Bacteroidetes	D_2__Bacteroidia	Flavobacteriales	Flavobacteriaceae	D_5__NS5 marine group	D_6__uncultured Flavobacteriaceae bacterium	649e8e5cbf452134d7fa0ba96f43d049	ASV15168
58e553d7668d284db33671ee7c87abc2	0.009830955	D_0__Bacteria	D_1__Bacteroidetes	D_2__Bacteroidia	Flavobacteriales	Blattabacteriaceae	D_5__uncultured	D_6__uncultured bacterium	58e553d7668d284db33671ee7c87abc2	ASV13453
93d599229f1b55f21eec84519bd4807f	0.009669183	D_0__Bacteria	D_1__Proteobacteria	D_2__Alphaproteobacteria	Rhodospirillales	AEGEAN-169 marine group			93d599229f1b55f21eec84519bd4807f	ASV22366
ebf749de5acc5d11b6fa47985d789734	0.009588478	D_0__Bacteria	D_1__Firmicutes	D_2__Clostridia	Clostridiales	Family XII	D_5__Fusibacter		ebf749de5acc5d11b6fa47985d789734	ASV35667
a5fb9e2a180664a8c07645fdeb14099b	0.009312881	D_0__Bacteria	D_1__Bacteroidetes	D_2__Bacteroidia	Flavobacteriales	NS7 marine group	D_5__uncultured bacterium	D_6__uncultured bacterium	a5fb9e2a180664a8c07645fdeb14099b	ASV25129
fa92f339285b4a52cd29183cbc595aee	0.009295859	D_0__Bacteria	D_1__Proteobacteria	D_2__Alphaproteobacteria	Rhodobacterales	Rhodobacteraceae	D_5__uncultured		fa92f339285b4a52cd29183cbc595aee	ASV37950
2afa814d26aad58107bfe21759fabecf	0.008665335	D_0__Bacteria	D_1__Proteobacteria	D_2__Alphaproteobacteria	Puniceispirillales	SAR116 clade	D_5__uncultured alpha proteobacterium	D_6__uncultured alpha proteobacterium	2afa814d26aad58107bfe21759fabecf	ASV6575
8b55ab9aed52e21d002329f3b1ee3925	0.008421538	D_0__Archaea	D_1__Euryarchaeota	D_2__Thermoplasmata	Marine Group II	marine metagenome	D_5__marine metagenome	D_6__marine metagenome	8b55ab9aed52e21d002329f3b1ee3925	ASV21056
dfee0dfd8c86415a8c8e28784f482990	0.008411836	D_0__Bacteria	D_1__Bacteroidetes	D_2__Bacteroidia	Flavobacteriales	Cryomorphaceae	D_5__uncultured		dfee0dfd8c86415a8c8e28784f482990	ASV33796
d0c7ebb307c0dae2345e684d9904b117	0.008367149	D_0__Bacteria	D_1__Proteobacteria	D_2__Gammaproteobacteria	Vibrionales	Vibrionaceae	D_5__Vibrio		d0c7ebb307c0dae2345e684d9904b117	ASV31598
e90febfa0ce31d99cb155a0999c8ccc5	0.008001556	D_0__Bacteria	D_1__Bacteroidetes	D_2__Rhodothermia	Balneolales	Balneolaceae	D_5__Balneola	D_6__uncultured bacterium	e90febfa0ce31d99cb155a0999c8ccc5	ASV35227
79f4c3ea0477dedeaa4872ba08aec75a	0.007412097	D_0__Bacteria	D_1__Proteobacteria	D_2__Gammaproteobacteria	SAR86 clade	Rhodobacteraceae bacterium REDSEA-S29_B10	D_5__Rhodobacteraceae bacterium REDSEA-S29_B10	D_6__Rhodobacteraceae bacterium REDSEA-S29_B10	79f4c3ea0477dedeaa4872ba08aec75a	ASV18436
34a23cae6c8eacd8e657e002d16734cf	0.007238643	D_0__Bacteria	D_1__Bacteroidetes	D_2__Bacteroidia	Flavobacteriales	Cryomorphaceae	D_5__uncultured	D_6__uncultured bacterium	34a23cae6c8eacd8e657e002d16734cf	ASV7994
97393e817fc2c8c674da2066cd54680b	0.007001339	D_0__Bacteria	D_1__Proteobacteria	D_2__Alphaproteobacteria	Sphingomonadales	Sphingomonadaceae	D_5__Altererythrobacter		97393e817fc2c8c674da2066cd54680b	ASV22875
6546443bbb762c99b362dbbdc0c89c64	0.006821245	D_0__Bacteria	D_1__Proteobacteria	D_2__Alphaproteobacteria	Rhodobacterales	Rhodobacteraceae			6546443bbb762c99b362dbbdc0c89c64	ASV15269
c43c425b27aff58fb1227673f21d9403	0.006708584	D_0__Bacteria	D_1__Proteobacteria	D_2__Gammaproteobacteria	SAR86 clade				c43c425b27aff58fb1227673f21d9403	ASV29688
e78824ce904abca8b7773fb117a1a66c	0.00664114	D_0__Bacteria	D_1__Bacteroidetes	D_2__Bacteroidia	Cytophagales	Cyclobacteriaceae	D_5__Marinoscillum	D_6__uncultured Flammeovirgaceae bacterium	e78824ce904abca8b7773fb117a1a66c	ASV34965
2e2a001bb212823aa2e5cc3038cbccbd	0.00664114	D_0__Bacteria	D_1__Proteobacteria	D_2__Gammaproteobacteria	Oceanospirillales	Pseudohongiellaceae	D_5__Pseudohongiella		2e2a001bb212823aa2e5cc3038cbccbd	ASV7032
084c04ed6d11d2f3c5b02988c316413d	0.00664114	D_0__Bacteria	D_1__Bacteroidetes	D_2__Bacteroidia	Chitinophagales	Saprospiraceae	D_5__uncultured	D_6__uncultured marine bacterium	084c04ed6d11d2f3c5b02988c316413d	ASV1227
65e74aca67d8615c76ea8712eb07a196	0.006603763	D_0__Bacteria	D_1__Bacteroidetes	D_2__Bacteroidia	Flavobacteriales	Flavobacteriaceae	D_5__NS5 marine group		65e74aca67d8615c76ea8712eb07a196	ASV15377
a8764948bd67ad6c2de466a4b8f2a635	0.006501463	D_0__Bacteria	D_1__Proteobacteria	D_2__Alphaproteobacteria	Rhodobacterales	Rhodobacteraceae			a8764948bd67ad6c2de466a4b8f2a635	ASV25482
c16867ce7333b2d66e679f20c672b760	0.005588691	D_0__Bacteria	D_1__Bacteroidetes	D_2__Bacteroidia	Flavobacteriales	Flavobacteriaceae	D_5__NS4 marine group		c16867ce7333b2d66e679f20c672b760	ASV29282
7c176245c284cb70f89b83992d84f7e9	0.005406454	D_0__Bacteria	D_1__Bacteroidetes	D_2__Rhodothermia	Balneolales	Balneolaceae	D_5__Balneola	D_6__uncultured bacterium	7c176245c284cb70f89b83992d84f7e9	ASV18753
22447f0597a5196378ad9115bf01c1c0	0.005085021	D_0__Bacteria	D_1__Bacteroidetes	D_2__Bacteroidia	Cytophagales	Cyclobacteriaceae	D_5__uncultured	D_6__uncultured bacterium	22447f0597a5196378ad9115bf01c1c0	ASV5182
7f7d8d0e77880149d7b8a4cd42e3754c	0.005062704	D_0__Bacteria	D_1__Proteobacteria	D_2__Alphaproteobacteria	Puniceispirillales	SAR116 clade	D_5__uncultured Oceanibaculum sp.	D_6__uncultured Oceanibaculum sp.	7f7d8d0e77880149d7b8a4cd42e3754c	ASV19285
a9a516691d10b9beb2649fa7d5782c36	0.004908446	D_0__Bacteria	D_1__Actinobacteria	D_2__Actinobacteria	Micrococcales	Microbacteriaceae			a9a516691d10b9beb2649fa7d5782c36	ASV25646
13b3d34a0ddd93ecbdf876a69d9f4683	0.004889217	D_0__Bacteria	D_1__Proteobacteria	D_2__Alphaproteobacteria	Paracaedibacterales	Paracaedibacteraceae	D_5__uncultured	D_6__uncultured bacterium	13b3d34a0ddd93ecbdf876a69d9f4683	ASV2945
e687a0566033480df9c7b2cc0fae03ac	0.00447378	D_0__Bacteria	D_1__Tenericutes	D_2__Mollicutes	Entomoplasmatales				e687a0566033480df9c7b2cc0fae03ac	ASV34825
c7d0132590ee93264c23b94f920b25a7	0.004315202	D_0__Bacteria	D_1__Proteobacteria	D_2__Gammaproteobacteria	Oceanospirillales	Nitrincolaceae			c7d0132590ee93264c23b94f920b25a7	ASV30245
c168fb0898f6c5d8daf41a7c05ff9c16	0.004304623	D_0__Bacteria	D_1__Proteobacteria	D_2__Alphaproteobacteria	Rhodobacterales	Rhodobacteraceae			c168fb0898f6c5d8daf41a7c05ff9c16	ASV29283
69b6e618b8ec979d0e10aa0258efeca1	0.004233613	D_0__Bacteria	D_1__Proteobacteria	D_2__Alphaproteobacteria	Parvibaculales	PS1 clade			69b6e618b8ec979d0e10aa0258efeca1	ASV15989
63961661f33e617e47ca9ca5b1dd6837	0.004227875	D_0__Bacteria							63961661f33e617e47ca9ca5b1dd6837	ASV15025
d19275e0ec05709cbc08e439af2d1022	0.004165222	D_0__Bacteria	D_1__Bacteroidetes	D_2__Bacteroidia	Flavobacteriales	Flavobacteriaceae			d19275e0ec05709cbc08e439af2d1022	ASV31719
5249379eba72d1e654481d7503e65823	0.004150713	D_0__Bacteria	D_1__Verrucomicrobia	D_2__Verrucomicrobiae	Verrucomicrobiales	Rubritaleaceae	D_5__Haloferula	D_6__uncultured Verrucomicrobiae bacterium	5249379eba72d1e654481d7503e65823	ASV12432
47af949fb120a79c659e64a5d8d92e67	0.004150713	D_0__Bacteria	D_1__Proteobacteria	D_2__Deltaproteobacteria	Desulfobacterales	Desulfobacteraceae	D_5__Sva0081 sediment group		47af949fb120a79c659e64a5d8d92e67	ASV10826
65262cb6a9c3b528519b8ce0100df55e	0.004023124	D_0__Bacteria	D_1__Proteobacteria	D_2__Alphaproteobacteria	Rhodobacterales	Rhodobacteraceae			65262cb6a9c3b528519b8ce0100df55e	ASV15252
0c97c66ff6571f337194306380452756	0.003918943	D_0__Bacteria	D_1__Proteobacteria	D_2__Alphaproteobacteria	Puniceispirillales	SAR116 clade			0c97c66ff6571f337194306380452756	ASV1885
9d735ce50fffe462909e388507fa89cd	0.003833862	D_0__Bacteria	D_1__Bacteroidetes	D_2__Bacteroidia	Flavobacteriales	NS9 marine group	D_5__uncultured Flavobacteriales bacterium	D_6__uncultured Flavobacteriales bacterium	9d735ce50fffe462909e388507fa89cd	ASV23818
ef8eb03f5766e63cbb58b087787e30a4	0.00366951	D_0__Bacteria	D_1__Proteobacteria	D_2__Alphaproteobacteria	Rhodospirillales	Terasakiellaceae	D_5__uncultured	D_6__uncultured alpha proteobacterium	ef8eb03f5766e63cbb58b087787e30a4	ASV36201
17a1cbfa07323a10dac095318f2bf1bf	0.003546218	D_0__Bacteria	D_1__Proteobacteria	D_2__Alphaproteobacteria	Rhodobacterales	Rhodobacteraceae			17a1cbfa07323a10dac095318f2bf1bf	ASV3538
9ffd5238ee894783ce46d9d83f9653ca	0.00330127	D_0__Bacteria	D_1__Proteobacteria	D_2__Alphaproteobacteria	Rhodobacterales	Rhodobacteraceae			9ffd5238ee894783ce46d9d83f9653ca	ASV24207
c3a9b8207b7e8f4405dae075f00f570a	0.003226777	D_0__Bacteria	D_1__Proteobacteria	D_2__Gammaproteobacteria	SAR86 clade	marine metagenome	D_5__marine metagenome	D_6__marine metagenome	c3a9b8207b7e8f4405dae075f00f570a	ASV29614
1a83a99e60f4d763d3c319d9ae33a3c1	0.003100099	D_0__Bacteria	D_1__Patescibacteria	D_2__Gracilibacteria	JGI 0000069-P22	uncultured bacterium	D_5__uncultured bacterium	D_6__uncultured bacterium	1a83a99e60f4d763d3c319d9ae33a3c1	ASV3978
1fb9e017d2e191d46804b5f10b9a03a8	0.003019929	D_0__Bacteria	D_1__Proteobacteria	D_2__Alphaproteobacteria	Rhodobacterales	Rhodobacteraceae			1fb9e017d2e191d46804b5f10b9a03a8	ASV4788
f07866288e691b361faceecf9d686794	0.002877623	D_0__Bacteria	D_1__Proteobacteria	D_2__Gammaproteobacteria	SAR86 clade	marine metagenome	D_5__marine metagenome	D_6__marine metagenome	f07866288e691b361faceecf9d686794	ASV36344
03ec7867678fead02390e823192d72af	0.002853883	D_0__Bacteria	D_1__Proteobacteria	D_2__Alphaproteobacteria	Rhodobacterales	Rhodobacteraceae	D_5__Roseobacter clade CHAB-I-5 lineage		03ec7867678fead02390e823192d72af	ASV589
c5f1d88c1958eb9e94f80c8fe5c4104d	0.002817663	D_0__Bacteria	D_1__Proteobacteria	D_2__Alphaproteobacteria	Rhodobacterales	Rhodobacteraceae			c5f1d88c1958eb9e94f80c8fe5c4104d	ASV29944
2897fd828b450125499092ae41d1b139	0.002729835	D_0__Bacteria	D_1__Spirochaetes	D_2__Spirochaetia	Spirochaetales	Spirochaetaceae	D_5__Spirochaeta 2		2897fd828b450125499092ae41d1b139	ASV6187
01f6837b5a112a481f4ed23dc88ccad9	0.002709887	D_0__Bacteria	D_1__Bacteroidetes	D_2__Bacteroidia	Chitinophagales	uncultured	D_5__uncultured Sphingobacteriia bacterium	D_6__uncultured Sphingobacteriia bacterium	01f6837b5a112a481f4ed23dc88ccad9	ASV286
85da6523fa58a27a6b2a30bfc1e1ed63	0.002682462	D_0__Bacteria	D_1__Actinobacteria	D_2__Actinobacteria	Micrococcales	Microbacteriaceae	D_5__DS001	D_6__marine metagenome	85da6523fa58a27a6b2a30bfc1e1ed63	ASV20273
25b16c2d8347323de231a354760ffa74	0.002669701	D_0__Bacteria	D_1__Proteobacteria	D_2__Gammaproteobacteria	Steroidobacterales	Woeseiaceae	D_5__Woeseia		25b16c2d8347323de231a354760ffa74	ASV5722
849eaf1839ecd741e5dbd1e62115f00e	0.002612883	D_0__Bacteria	D_1__Proteobacteria	D_2__Gammaproteobacteria	Cellvibrionales	Halieaceae			849eaf1839ecd741e5dbd1e62115f00e	ASV20087
a7f8f2b25b0060d091434a7e0ada30d0	0.002559686	D_0__Bacteria	D_1__Bacteroidetes	D_2__Bacteroidia	Flavobacteriales	Flavobacteriaceae	D_5__NS5 marine group	D_6__uncultured Flavobacteriaceae bacterium	a7f8f2b25b0060d091434a7e0ada30d0	ASV25423
c502be54030ab3e5bce2e04ccb7db6e2	0.00254769	D_0__Bacteria	D_1__Proteobacteria	D_2__Alphaproteobacteria	Rhodospirillales	Terasakiellaceae	D_5__uncultured	D_6__uncultured alpha proteobacterium	c502be54030ab3e5bce2e04ccb7db6e2	ASV29812
1bb8a7aa275087a857b4cfe43239d962	0.002498207	D_0__Bacteria	D_1__Marinimicrobia (SAR406 clade)	D_2__Marinimicrobia bacterium SCGC AAA160-I06	Marinimicrobia bacterium SCGC AAA160-I06	Marinimicrobia bacterium SCGC AAA160-I06	D_5__Marinimicrobia bacterium SCGC AAA160-I06	D_6__Marinimicrobia bacterium SCGC AAA160-I06	1bb8a7aa275087a857b4cfe43239d962	ASV4169
44641bff30632518d164712dbf27e3ae	0.002390716	D_0__Bacteria	D_1__Proteobacteria	D_2__Gammaproteobacteria	Cellvibrionales	Cellvibrionaceae	D_5__Aestuariicella	D_6__uncultured gamma proteobacterium	44641bff30632518d164712dbf27e3ae	ASV10339
86dcd5fc024fe1c5626ae1aeabb03ed3	0.002378786	D_0__Bacteria	D_1__Proteobacteria	D_2__Alphaproteobacteria	Rhodobacterales	Rhodobacteraceae			86dcd5fc024fe1c5626ae1aeabb03ed3	ASV20416
ca9824fda4ca9a00c8415bfd4555a7bf	0.002358241	D_0__Bacteria	D_1__Proteobacteria	D_2__Alphaproteobacteria	Rhodobacterales	Rhodobacteraceae			ca9824fda4ca9a00c8415bfd4555a7bf	ASV30680
d85de816be83b1cb41197f388997014a	0.002347943	D_0__Bacteria	D_1__Proteobacteria	D_2__Alphaproteobacteria	Rhodobacterales	Rhodobacteraceae			d85de816be83b1cb41197f388997014a	ASV32708
7699f169524ff034ca85885dd5351ffa	0.002323621	D_0__Bacteria	D_1__Bacteroidetes	D_2__Bacteroidia	Flavobacteriales				7699f169524ff034ca85885dd5351ffa	ASV17964
592ae05cee1967d9d4af52cfefa21bb2	0.002314774	D_0__Bacteria	D_1__Proteobacteria	D_2__Alphaproteobacteria	Rhodobacterales	Rhodobacteraceae			592ae05cee1967d9d4af52cfefa21bb2	ASV13497
c3c32c0479bf4d183832a2e3cf235481	0.002264812	D_0__Bacteria	D_1__Proteobacteria	D_2__Alphaproteobacteria	Rhodobacterales	Rhodobacteraceae	D_5__Shimia	D_6__uncultured bacterium	c3c32c0479bf4d183832a2e3cf235481	ASV29625
bf53b3748da87faae7eb8f2f04485895	0.002182851	D_0__Bacteria	D_1__Proteobacteria	D_2__Gammaproteobacteria	Oceanospirillales	Nitrincolaceae	D_5__uncultured	D_6__uncultured bacterium	bf53b3748da87faae7eb8f2f04485895	ASV28950
1511b2e920fdb7606629799fbe7e6e14	0.002095223	D_0__Bacteria	D_1__Proteobacteria	D_2__Alphaproteobacteria	Rhodobacterales	Rhodobacteraceae			1511b2e920fdb7606629799fbe7e6e14	ASV3170
ee71f0a31391b1554ffc036001e00fda	0.002092403	D_0__Bacteria	D_1__Bacteroidetes	D_2__Bacteroidia					ee71f0a31391b1554ffc036001e00fda	ASV36042
01b8e5a9b7c5a1f6a3264dc7c2fb5dbc	0.001931756	D_0__Bacteria	D_1__Proteobacteria	D_2__Deltaproteobacteria	SAR324 clade(Marine group B)	uncultured bacterium	D_5__uncultured bacterium	D_6__uncultured bacterium	01b8e5a9b7c5a1f6a3264dc7c2fb5dbc	ASV246
abd5f1fa8719656e2a17b7a190d75593	0.001889686	D_0__Bacteria	D_1__Proteobacteria	D_2__Alphaproteobacteria	Rickettsiales	S25-593			abd5f1fa8719656e2a17b7a190d75593	ASV25974
7c06eeebc8353fd35c1b598420da3c12	0.001847967	D_0__Bacteria	D_1__Bacteroidetes	D_2__Bacteroidia	Flavobacteriales	Cryomorphaceae	D_5__uncultured	D_6__unidentified marine bacterioplankton	7c06eeebc8353fd35c1b598420da3c12	ASV18742
918ce811c0f012daf89156a3bd74089b	0.001813744	D_0__Bacteria	D_1__Proteobacteria	D_2__Alphaproteobacteria	Rhodobacterales	Rhodobacteraceae	D_5__uncultured		918ce811c0f012daf89156a3bd74089b	ASV21982
e224d641416df7f180929e4f362a79bf	0.001757865	D_0__Bacteria	D_1__Proteobacteria	D_2__Alphaproteobacteria	Rhodobacterales	Rhodobacteraceae	D_5__Tropicibacter	D_6__uncultured alpha proteobacterium	e224d641416df7f180929e4f362a79bf	ASV34124
da4e5a794b57fb6888e30204b91d1b57	0.001728939	D_0__Bacteria	D_1__Bacteroidetes	D_2__Bacteroidia	Flavobacteriales	Cryomorphaceae	D_5__uncultured	D_6__uncultured marine bacterium	da4e5a794b57fb6888e30204b91d1b57	ASV32974
232b9eace19bfb5b7b86be33f859a18e	0.001721297	D_0__Bacteria	D_1__Proteobacteria	D_2__Alphaproteobacteria	Rhodospirillales	Terasakiellaceae	D_5__uncultured	D_6__uncultured alpha proteobacterium	232b9eace19bfb5b7b86be33f859a18e	ASV5342
05c8fd90582a37abcde4a0a2c1ada1d4	0.00168394	D_0__Bacteria	D_1__Verrucomicrobia	D_2__Verrucomicrobiae	Verrucomicrobiales	Rubritaleaceae	D_5__Rubritalea		05c8fd90582a37abcde4a0a2c1ada1d4	ASV835
6e040a83939994d30d745fec4a04dd9a	0.001657095	D_0__Bacteria	D_1__Proteobacteria	D_2__Gammaproteobacteria	Oceanospirillales	Nitrincolaceae	D_5__Amphritea	D_6__uncultured bacterium	6e040a83939994d30d745fec4a04dd9a	ASV16642
0e912415b625bfa1eb6c08fc09d548ab	0.00164119	D_0__Bacteria	D_1__Kiritimatiellaeota	D_2__Kiritimatiellae	WCHB1-41				0e912415b625bfa1eb6c08fc09d548ab	ASV2177
179787ca41a0364caa75647870a9cd3d	0.001508298	D_0__Bacteria	D_1__Bacteroidetes	D_2__Bacteroidia	Flavobacteriales	Flavobacteriaceae	D_5__NS5 marine group	D_6__uncultured Flavobacterium sp.	179787ca41a0364caa75647870a9cd3d	ASV3531
e6ae14f93f95f4af719f2eac77c387ce	0.001485204	D_0__Bacteria	D_1__Bacteroidetes	D_2__Bacteroidia	Flavobacteriales	Flavobacteriaceae	D_5__NS5 marine group	D_6__uncultured Flavobacterium sp.	e6ae14f93f95f4af719f2eac77c387ce	ASV34847
e49a6bcfe2bdaa16c6e67a47a3362632	0.001479285	D_0__Bacteria	D_1__Bacteroidetes	D_2__Bacteroidia	Flavobacteriales	Flavobacteriaceae			e49a6bcfe2bdaa16c6e67a47a3362632	ASV34502
18995836d451c3b2bea4c9f8c86d31b2	0.001471206	D_0__Bacteria	D_1__Proteobacteria	D_2__Gammaproteobacteria					18995836d451c3b2bea4c9f8c86d31b2	ASV3670
63bc574e8a584d24486fe0891d8f8555	0.00144506	D_0__Bacteria	D_1__Proteobacteria	D_2__Deltaproteobacteria	Bdellovibrionales	Bdellovibrionaceae	D_5__Bdellovibrio	D_6__uncultured marine bacterium	63bc574e8a584d24486fe0891d8f8555	ASV15048
126829e445d3fd60c2c358cc11faf8f1	0.001441358	D_0__Bacteria	D_1__Bacteroidetes	D_2__Bacteroidia					126829e445d3fd60c2c358cc11faf8f1	ASV2763
e0b4ba1598c24cd8fbddea0cc23a2394	0.001385754	D_0__Bacteria	D_1__Actinobacteria	D_2__Thermoleophilia	Solirubrobacterales	67-14	D_5__uncultured bacterium	D_6__uncultured bacterium	e0b4ba1598c24cd8fbddea0cc23a2394	ASV33923
4a52428d397d1b8bd0ffcbeffd5a9097	0.001367844	D_0__Bacteria	D_1__Proteobacteria	D_2__Alphaproteobacteria	Rhodospirillales	AEGEAN-169 marine group			4a52428d397d1b8bd0ffcbeffd5a9097	ASV11211
ee0dc6a4361696cc3254a952fa95c59e	0.001325584	D_0__Bacteria	D_1__Bacteroidetes	D_2__Bacteroidia	Cytophagales	Cyclobacteriaceae	D_5__uncultured	D_6__uncultured deep-sea bacterium	ee0dc6a4361696cc3254a952fa95c59e	ASV35982
deffe32cb27ea1d7e66ca4fda757406a	0.001190416	D_0__Bacteria	D_1__Proteobacteria	D_2__Gammaproteobacteria	Gammaproteobacteria Incertae Sedis	Unknown Family	D_5__uncultured		deffe32cb27ea1d7e66ca4fda757406a	ASV33660
21a6995b2aff4edc00173f0eeaa93052	0.001190416	D_0__Bacteria	D_1__Planctomycetes	D_2__Planctomycetacia	Pirellulales	Pirellulaceae			21a6995b2aff4edc00173f0eeaa93052	ASV5094
184bdaa5639fb071fa0679a429b79ebf	0.001188176	D_0__Bacteria	D_1__Bacteroidetes	D_2__Bacteroidia	Cytophagales	Cyclobacteriaceae	D_5__uncultured	D_6__uncultured bacterium	184bdaa5639fb071fa0679a429b79ebf	ASV3628
7b40093def33610c01c3c1de8149c82e	0.001177663	D_0__Bacteria	D_1__Verrucomicrobia	D_2__Verrucomicrobiae	Verrucomicrobiales	DEV007	D_5__uncultured bacterium	D_6__uncultured bacterium	7b40093def33610c01c3c1de8149c82e	ASV18636
34ce9067a03027589cebc5421dbff1c5	0.001173459	D_0__Bacteria	D_1__Proteobacteria	D_2__Gammaproteobacteria					34ce9067a03027589cebc5421dbff1c5	ASV8027
aac3fed77594bf011ae74840d1c7d22c	0.001171453	D_0__Bacteria	D_1__Proteobacteria	D_2__Alphaproteobacteria	SAR11 clade	Clade II			aac3fed77594bf011ae74840d1c7d22c	ASV25816
086dcbf33bad0899807c16ec1575451b	0.001170091	D_0__Bacteria	D_1__Proteobacteria	D_2__Alphaproteobacteria	Rhizobiales	Rhizobiaceae	D_5__Pseudahrensia	D_6__uncultured bacterium	086dcbf33bad0899807c16ec1575451b	ASV1246
15ef3553ce2ab6453f5cc6505c483542	0.001146777	D_0__Bacteria	D_1__Proteobacteria	D_2__Deltaproteobacteria	Myxococcales	Sandaracinaceae	D_5__uncultured		15ef3553ce2ab6453f5cc6505c483542	ASV3290
2c674dd5dcc493fc0bad82c12f46397e	0.001146537	D_0__Bacteria	D_1__Proteobacteria	D_2__Alphaproteobacteria	SAR11 clade	Clade I	D_5__Clade Ia		2c674dd5dcc493fc0bad82c12f46397e	ASV6766
1f7981f70c8dc863b019eed6d6e28011	0.001099491	D_0__Bacteria	D_1__Proteobacteria	D_2__Gammaproteobacteria	Cellvibrionales	Halieaceae	D_5__OM60(NOR5) clade		1f7981f70c8dc863b019eed6d6e28011	ASV4751
e79aba92f8f31eb3a81351983547222c	0.001070132	D_0__Bacteria	D_1__Bacteroidetes	D_2__Bacteroidia	Flavobacteriales	Flavobacteriaceae	D_5__Actibacter		e79aba92f8f31eb3a81351983547222c	ASV34982
d4b6d8d21c8fa92209be43d64f061506	0.001067628	D_0__Bacteria	D_1__Acidobacteria	D_2__Subgroup 26	uncultured bacterium	uncultured bacterium	D_5__uncultured bacterium	D_6__uncultured bacterium	d4b6d8d21c8fa92209be43d64f061506	ASV32166
d891da3124b28eba904c3d06899a50ae	0.001042422	D_0__Bacteria	D_1__Proteobacteria	D_2__Gammaproteobacteria	Oceanospirillales	Endozoicomonadaceae	D_5__Endozoicomonas	D_6__Acropora cervicornis	d891da3124b28eba904c3d06899a50ae	ASV32746
cb9f984f1ead9ee4174edfb514150df8	0.001027662	D_0__Bacteria	D_1__Proteobacteria	D_2__Alphaproteobacteria	Rhizobiales	Stappiaceae	D_5__Pseudovibrio		cb9f984f1ead9ee4174edfb514150df8	ASV30828
10d10587dea5ec8fa63b854752038613	0.001002776	D_0__Bacteria	D_1__Cyanobacteria	D_2__Oxyphotobacteria	Synechococcales	Cyanobiaceae	D_5__Synechococcus CC9902		10d10587dea5ec8fa63b854752038613	ASV2532
54a644963177b0d2877667ce02d4dc65	0.001002738	D_0__Bacteria	D_1__Bacteroidetes	D_2__Bacteroidia	Flavobacteriales	Crocinitomicaceae	D_5__Crocinitomix	D_6__uncultured bacterium	54a644963177b0d2877667ce02d4dc65	ASV12776
f981f281721fdd9b5e736002b9d83493	0.000989543	D_0__Bacteria	D_1__Proteobacteria	D_2__Gammaproteobacteria	Cellvibrionales	Halieaceae	D_5__OM60(NOR5) clade		f981f281721fdd9b5e736002b9d83493	ASV37797
14e161ed67866f60c38ca1c5f72c484e	0.000956126	D_0__Bacteria	D_1__Proteobacteria	D_2__Alphaproteobacteria	Micavibrionales	Micavibrionaceae	D_5__uncultured	D_6__uncultured bacterium	14e161ed67866f60c38ca1c5f72c484e	ASV3126
3559fb33473e2a95eb2a9fbc08fa0c70	0.000953766	D_0__Bacteria	D_1__Planctomycetes	D_2__Planctomycetacia	Pirellulales	Pirellulaceae	D_5__Rhodopirellula	D_6__uncultured planctomycete	3559fb33473e2a95eb2a9fbc08fa0c70	ASV8123
1c206e0c64c62996193a1e4ba37728aa	0.000951779	D_0__Bacteria	D_1__Proteobacteria	D_2__Alphaproteobacteria	Rhodobacterales	Rhodobacteraceae			1c206e0c64c62996193a1e4ba37728aa	ASV4235
25fc942d1ebfbc0a9c4b028771512782	0.000946901	D_0__Bacteria	D_1__Proteobacteria	D_2__Alphaproteobacteria	SAR11 clade	Clade III	D_5__alpha proteobacterium HIMB114	D_6__alpha proteobacterium HIMB114	25fc942d1ebfbc0a9c4b028771512782	ASV5777
f5a896d1bec3ee23af7c783fd386244d	0.00094649	D_0__Bacteria	D_1__Proteobacteria	D_2__Gammaproteobacteria	Cellvibrionales	Halieaceae	D_5__Halioglobus	D_6__uncultured bacterium	f5a896d1bec3ee23af7c783fd386244d	ASV37181
f00cf93d01ef8aa72defc94f1a48c5f5	0.000939169	D_0__Bacteria	D_1__Planctomycetes	D_2__Planctomycetacia	Pirellulales	Pirellulaceae	D_5__Rhodopirellula	D_6__planctomycete MS3057	f00cf93d01ef8aa72defc94f1a48c5f5	ASV36267
2e5fac1deb52bd5e5bc10b85b04e372b	0.000937907	D_0__Bacteria	D_1__Proteobacteria	D_2__Alphaproteobacteria	Rhodovibrionales	Kiloniellaceae	D_5__uncultured	D_6__uncultured alpha proteobacterium	2e5fac1deb52bd5e5bc10b85b04e372b	ASV7061
eb1d2987ac23553ec72cff63632160e0	0.000901548	D_0__Bacteria	D_1__Verrucomicrobia	D_2__Verrucomicrobiae	Verrucomicrobiales	DEV007	D_5__uncultured bacterium	D_6__uncultured bacterium	eb1d2987ac23553ec72cff63632160e0	ASV35545
0f83f9eb371b74377922f933cee23fe4	0.000901548	D_0__Bacteria	D_1__Verrucomicrobia	D_2__Verrucomicrobiae	Verrucomicrobiales	Rubritaleaceae	D_5__Roseibacillus	D_6__uncultured Verrucomicrobiaceae bacterium	0f83f9eb371b74377922f933cee23fe4	ASV2321
08c3d7afa49763d8f4e0d5424cf9760f	0.000901548	D_0__Bacteria	D_1__Proteobacteria	D_2__Alphaproteobacteria	SAR11 clade	Clade II			08c3d7afa49763d8f4e0d5424cf9760f	ASV1292
7cbd1b00383a66b179cd6849ddabd0d2	0.000900643	D_0__Bacteria	D_1__Bacteroidetes	D_2__Bacteroidia	Flavobacteriales	Flavobacteriaceae	D_5__NS5 marine group		7cbd1b00383a66b179cd6849ddabd0d2	ASV18847
9f727038c4cead8b692b322707460d44	0.000892776	D_0__Bacteria	D_1__Bacteroidetes	D_2__Bacteroidia	Flavobacteriales	Flavobacteriaceae	D_5__NS4 marine group		9f727038c4cead8b692b322707460d44	ASV24127
0f599a8fe457f85ec0507c85079a1720	0.000883329	D_0__Bacteria	D_1__Nitrospirae	D_2__Nitrospira	Nitrospirales	Nitrospiraceae	D_5__Nitrospira		0f599a8fe457f85ec0507c85079a1720	ASV2305
1da0fd0f9bf7d5ab6393f85e8649d40d	0.000840599	D_0__Bacteria	D_1__Verrucomicrobia	D_2__Verrucomicrobiae	Pedosphaerales	Pedosphaeraceae	D_5__uncultured bacterium	D_6__uncultured bacterium	1da0fd0f9bf7d5ab6393f85e8649d40d	ASV4482
106602b6c40bdeea168059c167e51d0f	0.000828194	D_0__Bacteria	D_1__Proteobacteria	D_2__Gammaproteobacteria	Steroidobacterales	Woeseiaceae	D_5__Woeseia		106602b6c40bdeea168059c167e51d0f	ASV2470
f673f5d93058d3c5f37a73e06e3149e9	0.000825749	D_0__Bacteria	D_1__Proteobacteria	D_2__Alphaproteobacteria	Rhodobacterales	Rhodobacteraceae			f673f5d93058d3c5f37a73e06e3149e9	ASV37307
e564e676702274a537333876c1b87cab	0.000822298	D_0__Bacteria	D_1__Proteobacteria	D_2__Alphaproteobacteria					e564e676702274a537333876c1b87cab	ASV34637
48a6a0e363dfb3823afdb092a0bb834d	0.000822298	D_0__Bacteria	D_1__Proteobacteria	D_2__Alphaproteobacteria	Rhodobacterales	Rhodobacteraceae	D_5__Ruegeria		48a6a0e363dfb3823afdb092a0bb834d	ASV10953
18c7b5884e61ad293b2956fe9482bf05	0.000822298	D_0__Bacteria	D_1__Proteobacteria	D_2__Alphaproteobacteria	Rhodobacterales	Rhodobacteraceae			18c7b5884e61ad293b2956fe9482bf05	ASV3697
ea7ec4853aa9d121c696c777742ec13e	0.000810008	D_0__Archaea	D_1__Euryarchaeota	D_2__Thermoplasmata	Marine Group II	marine metagenome	D_5__marine metagenome	D_6__marine metagenome	ea7ec4853aa9d121c696c777742ec13e	ASV35455
fe1484e2df2d1f3008aa2de0e9bffa47	0.000782462	D_0__Bacteria	D_1__Proteobacteria	D_2__Gammaproteobacteria	Cellvibrionales	Halieaceae	D_5__Parahaliea	D_6__uncultured bacterium	fe1484e2df2d1f3008aa2de0e9bffa47	ASV38478
0968e98756be5fb518d6fb30f6dd163a	0.000782462	D_0__Bacteria	D_1__Bacteroidetes	D_2__Bacteroidia	Chitinophagales	Saprospiraceae	D_5__uncultured	D_6__uncultured bacterium	0968e98756be5fb518d6fb30f6dd163a	ASV1389
1509ec8524870744c982856115f6515e	0.000775434	D_0__Bacteria	D_1__Proteobacteria	D_2__Alphaproteobacteria	Rhodobacterales	Rhodobacteraceae	D_5__Roseobacter clade CHAB-I-5 lineage	D_6__uncultured bacterium	1509ec8524870744c982856115f6515e	ASV3167
fa46c2038f278fdb8ed6c7eb7329bbb0	0.000739643	D_0__Bacteria	D_1__Bacteroidetes	D_2__Bacteroidia	Chitinophagales	Saprospiraceae	D_5__uncultured		fa46c2038f278fdb8ed6c7eb7329bbb0	ASV37906
190955cae0884bca20f14c2276d187ed	0.000739643	D_0__Bacteria	D_1__Proteobacteria	D_2__Gammaproteobacteria	Betaproteobacteriales	Burkholderiaceae	D_5__Polynucleobacter	D_6__uncultured beta proteobacterium	190955cae0884bca20f14c2276d187ed	ASV3741
152fa36dd4b0bb8f65a9c3dd58a81ae9	0.000739643	D_0__Bacteria	D_1__Bacteroidetes	D_2__Bacteroidia	Cytophagales	Cyclobacteriaceae	D_5__uncultured		152fa36dd4b0bb8f65a9c3dd58a81ae9	ASV3187
07379aad2f7a7a4e198c273750431ce8	0.000731149	D_0__Bacteria	D_1__Planctomycetes	D_2__Planctomycetacia	Pirellulales	Pirellulaceae	D_5__Pir4 lineage	D_6__uncultured planctomycete	07379aad2f7a7a4e198c273750431ce8	ASV1070
6fb535390a68cdb8703ede690c3c21ea	0.000720679	D_0__Bacteria	D_1__Actinobacteria	D_2__Acidimicrobiia	Actinomarinales	uncultured			6fb535390a68cdb8703ede690c3c21ea	ASV16908
fd9d2de605b593e7ffa6f8d9b0f3bbd9	0.000719084	D_0__Bacteria	D_1__Proteobacteria	D_2__Alphaproteobacteria	Rhodobacterales	Rhodobacteraceae			fd9d2de605b593e7ffa6f8d9b0f3bbd9	ASV38398
3dda07edc5b327bcb368f85ac0bb3f5d	0.000685064	D_0__Bacteria	D_1__Bacteroidetes	D_2__Bacteroidia	Flavobacteriales	Cryomorphaceae	D_5__uncultured	D_6__uncultured bacterium	3dda07edc5b327bcb368f85ac0bb3f5d	ASV9404
102db5b1cea696d04ce5cd8a70988af1	0.000685064	D_0__Bacteria	D_1__Firmicutes	D_2__Clostridia	Clostridiales	Lachnospiraceae	D_5__Lachnospiraceae UCG-007		102db5b1cea696d04ce5cd8a70988af1	ASV2430
ca9809d3cf39221bc3fee02197141c39	0.000682824	D_0__Bacteria	D_1__Proteobacteria	D_2__Alphaproteobacteria	SAR11 clade	Clade III	D_5__alpha proteobacterium HIMB114	D_6__alpha proteobacterium HIMB114	ca9809d3cf39221bc3fee02197141c39	ASV30679
640b16cf8855a34e6b656eaf1a26223f	0.000682824	D_0__Bacteria	D_1__Verrucomicrobia	D_2__Verrucomicrobiae	Verrucomicrobiales	Rubritaleaceae	D_5__Luteolibacter	D_6__unidentified marine bacterioplankton	640b16cf8855a34e6b656eaf1a26223f	ASV15095
055b24a8fe7d19c339268f5e3b344a85	0.000680363	D_0__Bacteria	D_1__Proteobacteria	D_2__Alphaproteobacteria	Rhodobacterales	Rhodobacteraceae	D_5__uncultured		055b24a8fe7d19c339268f5e3b344a85	ASV786
6a2f9ed3328a9626f0871171ce809dd3	0.000674614	D_0__Bacteria	D_1__Bacteroidetes	D_2__Bacteroidia	Flavobacteriales	NS9 marine group			6a2f9ed3328a9626f0871171ce809dd3	ASV16057
f950023bb184129aa08e3fefe9109c5d	0.000656452	D_0__Bacteria	D_1__Proteobacteria	D_2__Gammaproteobacteria					f950023bb184129aa08e3fefe9109c5d	ASV37765
9a07976f9feb6d6eacfb26ec6fcc4f01	0.000656452	D_0__Bacteria	D_1__Proteobacteria	D_2__Alphaproteobacteria	Parvibaculales	PS1 clade			9a07976f9feb6d6eacfb26ec6fcc4f01	ASV23303
16a303bd09f4e607af36e760cbe81f75	0.000656452	D_0__Bacteria	D_1__Planctomycetes	D_2__Planctomycetacia	Pirellulales	Pirellulaceae	D_5__Rhodopirellula		16a303bd09f4e607af36e760cbe81f75	ASV3407
0622ad00caad5d5c134ea26a55d3f6aa	0.000656452	D_0__Bacteria	D_1__Proteobacteria	D_2__Gammaproteobacteria	Ectothiorhodospirales	Ectothiorhodospiraceae	D_5__uncultured	D_6__uncultured marine bacterium	0622ad00caad5d5c134ea26a55d3f6aa	ASV904
f54f00dbfdf2778484c3f5a71fcad425	0.00064544	D_0__Bacteria	D_1__Proteobacteria	D_2__Alphaproteobacteria	Puniceispirillales	SAR116 clade	D_5__Candidatus Puniceispirillum	D_6__uncultured bacterium	f54f00dbfdf2778484c3f5a71fcad425	ASV37124
e9590b36781b69df7b2f7958c8003724	0.00064544	D_0__Bacteria	D_1__Proteobacteria	D_2__Deltaproteobacteria	Desulfovibrionales	Desulfovibrionaceae	D_5__Halodesulfovibrio		e9590b36781b69df7b2f7958c8003724	ASV35265
61c216aa402d854b3822129160517db5	0.000639918	D_0__Bacteria	D_1__Bacteroidetes	D_2__Bacteroidia	Cytophagales	Cyclobacteriaceae	D_5__uncultured		61c216aa402d854b3822129160517db5	ASV14741
f8198e3bdcea5dd4fe0813a5c09c36e8	0.000635347	D_0__Bacteria	D_1__Proteobacteria	D_2__Gammaproteobacteria	Pseudomonadales	Moraxellaceae	D_5__Psychrobacter	D_6__Psychrobacter celer	f8198e3bdcea5dd4fe0813a5c09c36e8	ASV37564
044efe84f170e33ff8eaf198c5906bac	0.000616513	D_0__Bacteria	D_1__Bacteroidetes	D_2__Bacteroidia	Chitinophagales	Saprospiraceae	D_5__uncultured	D_6__uncultured Bacteroidetes bacterium	044efe84f170e33ff8eaf198c5906bac	ASV659
0a53007cb138ba2a028a2e0c489bfb1b	0.000613967	D_0__Bacteria	D_1__Bacteroidetes	D_2__Bacteroidia	Cytophagales	Cyclobacteriaceae	D_5__Ekhidna	D_6__uncultured Bacteroidetes bacterium	0a53007cb138ba2a028a2e0c489bfb1b	ASV1540
c83dbc9aa08923266eed8f1960f39284	0.000603906	D_0__Bacteria	D_1__Proteobacteria	D_2__Alphaproteobacteria	Rickettsiales	Midichloriaceae	D_5__MD3-55		c83dbc9aa08923266eed8f1960f39284	ASV30319
10ee74835d4d24cdef35339c92a938ac	0.000595852	D_0__Bacteria	D_1__Proteobacteria	D_2__Gammaproteobacteria	uncultured	uncultured gamma proteobacterium	D_5__uncultured gamma proteobacterium	D_6__uncultured gamma proteobacterium	10ee74835d4d24cdef35339c92a938ac	ASV2550
4713302ad7c8d45c6a9a767019b90d23	0.000586524	D_0__Bacteria	D_1__Firmicutes	D_2__Clostridia	Clostridiales	Family XII	D_5__Fusibacter	D_6__uncultured bacterium	4713302ad7c8d45c6a9a767019b90d23	ASV10742
fd751fc7816614f9f2f57f52f9f79d4c	0.000582965	D_0__Bacteria	D_1__Proteobacteria	D_2__Alphaproteobacteria	uncultured				fd751fc7816614f9f2f57f52f9f79d4c	ASV38377
f3edb5198986f1ae698343fd570b7586	0.000570448	D_0__Bacteria	D_1__Planctomycetes	D_2__Planctomycetacia	Pirellulales	Pirellulaceae	D_5__Rhodopirellula	D_6__unidentified marine bacterioplankton	f3edb5198986f1ae698343fd570b7586	ASV36888
f59c723a3b434f1917c73dd44c461d9b	0.000569658	D_0__Bacteria	D_1__Proteobacteria	D_2__Deltaproteobacteria	Oligoflexales	Oligoflexaceae	D_5__uncultured	D_6__uncultured bacterium	f59c723a3b434f1917c73dd44c461d9b	ASV37169
3108c84f913f5a437b04291c445bb8df	0.000564851	D_0__Bacteria	D_1__Proteobacteria	D_2__Alphaproteobacteria					3108c84f913f5a437b04291c445bb8df	ASV7459
07acfd7c9d8f88c7ec179a79040528f2	0.000508076	D_0__Bacteria	D_1__Proteobacteria	D_2__Gammaproteobacteria	Thiomicrospirales	Thioglobaceae	D_5__SUP05 cluster	D_6__uncultured bacterium	07acfd7c9d8f88c7ec179a79040528f2	ASV1145
fa53214226dbff96ab80f56feaf4a083	0.000505352	D_0__Bacteria	D_1__Cyanobacteria	D_2__Sericytochromatia					fa53214226dbff96ab80f56feaf4a083	ASV37913
35e15ca5e9c053cc7697fbaa9d1d1fac	0.000505352	D_0__Bacteria	D_1__Proteobacteria	D_2__Alphaproteobacteria	Rhodospirillales	Terasakiellaceae	D_5__uncultured	D_6__uncultured alpha proteobacterium	35e15ca5e9c053cc7697fbaa9d1d1fac	ASV8206
042cd885a61f24c2e39dc5cb77d87e23	0.000505352	D_0__Bacteria	D_1__Proteobacteria	D_2__Gammaproteobacteria	Cellvibrionales	Halieaceae	D_5__OM60(NOR5) clade		042cd885a61f24c2e39dc5cb77d87e23	ASV631
06178a946950a09d5eaeac1452ce4031	0.000492366	D_0__Bacteria	D_1__Bacteroidetes	D_2__Bacteroidia	Flavobacteriales	Cryomorphaceae	D_5__uncultured	D_6__uncultured bacterium	06178a946950a09d5eaeac1452ce4031	ASV893
0429a8a999c3238e12bbfaa1714d385e	0.000489494	D_0__Bacteria	D_1__Proteobacteria	D_2__Gammaproteobacteria	Vibrionales	Vibrionaceae	D_5__Vibrio		0429a8a999c3238e12bbfaa1714d385e	ASV629
453d7372eebb15b369aba6493f4e9173	0.000472975	D_0__Bacteria	D_1__Verrucomicrobia	D_2__Verrucomicrobiae	Verrucomicrobiales	Rubritaleaceae	D_5__Luteolibacter	D_6__unidentified marine bacterioplankton	453d7372eebb15b369aba6493f4e9173	ASV10491
0fac69b3540e9f05af12b88dd47860ea	0.000452841	D_0__Bacteria	D_1__Proteobacteria	D_2__Alphaproteobacteria	Rhizobiales	Stappiaceae	D_5__Labrenzia		0fac69b3540e9f05af12b88dd47860ea	ASV2343
fe34807eb635f0da2254c9265416c4cf	0.000450774	D_0__Bacteria	D_1__Bacteroidetes	D_2__Bacteroidia	Chitinophagales	Saprospiraceae	D_5__uncultured	D_6__uncultured Flavobacterium sp.	fe34807eb635f0da2254c9265416c4cf	ASV38499
fd4aa6aa85c28c07dd8a1c65f46d8407	0.000450774	D_0__Bacteria	D_1__Verrucomicrobia	D_2__Verrucomicrobiae	Verrucomicrobiales	Rubritaleaceae	D_5__Rubritalea	D_6__uncultured bacterium	fd4aa6aa85c28c07dd8a1c65f46d8407	ASV38346
fd20855f8e2fa4629e4e62166714f28e	0.000450774	D_0__Bacteria	D_1__Planctomycetes						fd20855f8e2fa4629e4e62166714f28e	ASV38319
f9bcf04b3bdf8180ba1217d0a0883b5b	0.000450774	D_0__Bacteria	D_1__Proteobacteria	D_2__Gammaproteobacteria	Thiohalorhabdales	Thiohalorhabdaceae	D_5__uncultured		f9bcf04b3bdf8180ba1217d0a0883b5b	ASV37831
f95b6a34f16fbd0afd209b1e79cbc1f1	0.000450774	D_0__Bacteria	D_1__Proteobacteria	D_2__Gammaproteobacteria	Ga0077536	uncultured gamma proteobacterium	D_5__uncultured gamma proteobacterium	D_6__uncultured gamma proteobacterium	f95b6a34f16fbd0afd209b1e79cbc1f1	ASV37768
f420b5340d48941cc0e22ffef62e3df1	0.000450774	D_0__Bacteria	D_1__Proteobacteria	D_2__Alphaproteobacteria	Caulobacterales	Hyphomonadaceae	D_5__Hyphomonas		f420b5340d48941cc0e22ffef62e3df1	ASV36925
edd3d20122568cb9a39094d08ee609da	0.000450774	D_0__Bacteria	D_1__Proteobacteria	D_2__Alphaproteobacteria	Rhizobiales				edd3d20122568cb9a39094d08ee609da	ASV35949
e50c9ac279e111d7833bad12403fba8d	0.000450774	D_0__Bacteria	D_1__Bacteroidetes	D_2__Bacteroidia	Chitinophagales	Saprospiraceae	D_5__uncultured		e50c9ac279e111d7833bad12403fba8d	ASV34576
109d4c0bf7b49a527bd5949806aedd3e	0.000450774	D_0__Bacteria	D_1__Proteobacteria	D_2__Gammaproteobacteria	Coxiellales	Coxiellaceae	D_5__Coxiella		109d4c0bf7b49a527bd5949806aedd3e	ASV2501
102ec3ff9c1cf9410ef38de6142eb236	0.000450774	D_0__Bacteria	D_1__Bacteroidetes	D_2__Bacteroidia	Chitinophagales	Saprospiraceae	D_5__Portibacter	D_6__uncultured deep-sea bacterium	102ec3ff9c1cf9410ef38de6142eb236	ASV2432
0c29751eab56ff4f4b60271a7dd53d08	0.000450774	D_0__Bacteria	D_1__Proteobacteria	D_2__Gammaproteobacteria	Gammaproteobacteria Incertae Sedis	Unknown Family	D_5__uncultured bacterium	D_6__uncultured bacterium	0c29751eab56ff4f4b60271a7dd53d08	ASV1821
0552a52f96605a78551abf77548e7580	0.000450774	D_0__Bacteria	D_1__Proteobacteria	D_2__Deltaproteobacteria	Myxococcales	Nannocystaceae	D_5__uncultured	D_6__uncultured delta proteobacterium	0552a52f96605a78551abf77548e7580	ASV778
0388bd15875ea27285a9b8485d8850f6	0.000450774	D_0__Bacteria	D_1__Proteobacteria	D_2__Gammaproteobacteria	Vibrionales	Vibrionaceae	D_5__Enterovibrio		0388bd15875ea27285a9b8485d8850f6	ASV524
03788102aaf6c317958956adee39f0c7	0.000450774	D_0__Bacteria	D_1__Proteobacteria	D_2__Deltaproteobacteria	Myxococcales	Eel-36e1D6	D_5__uncultured bacterium	D_6__uncultured bacterium	03788102aaf6c317958956adee39f0c7	ASV512
ec5e724e619a694b51f085fb3e090639	0.000450492	D_0__Bacteria	D_1__Bacteroidetes	D_2__Bacteroidia	Chitinophagales	Saprospiraceae	D_5__uncultured		ec5e724e619a694b51f085fb3e090639	ASV35718
d5c275122e9e718fda91e77c538b31c5	0.000450492	D_0__Bacteria	D_1__Firmicutes	D_2__Clostridia	Clostridiales	Family XII	D_5__Fusibacter		d5c275122e9e718fda91e77c538b31c5	ASV32330
b4f1559c6e09208c9aabda14a3cf858b	0.000450492	D_0__Bacteria	D_1__Bacteroidetes	D_2__Bacteroidia	Flavobacteriales	NS9 marine group			b4f1559c6e09208c9aabda14a3cf858b	ASV27352
30564d06f6ead55d96a04443f297e042	0.000442002	D_0__Bacteria	D_1__Bacteroidetes	D_2__Bacteroidia	Flavobacteriales	Flavobacteriaceae			30564d06f6ead55d96a04443f297e042	ASV7354
f20506de0cee8937b96ad1c0fd26d90b	0.000441138	D_0__Bacteria	D_1__Firmicutes	D_2__Clostridia	Clostridiales	Clostridiaceae 1	D_5__Clostridium sensu stricto 1	D_6__uncultured bacterium	f20506de0cee8937b96ad1c0fd26d90b	ASV36603
4a937b18d4914f16756e2375c8a9d9e1	0.000441138	D_0__Bacteria	D_1__Actinobacteria	D_2__Acidimicrobiia	Actinomarinales	uncultured			4a937b18d4914f16756e2375c8a9d9e1	ASV11240
e668619f6649276dc10d7d18f592b5e6	0.000432555	D_0__Bacteria	D_1__Planctomycetes	D_2__Planctomycetacia	Pirellulales	Pirellulaceae	D_5__Pirellula	D_6__uncultured bacterium	e668619f6649276dc10d7d18f592b5e6	ASV34799
0e5fcdf9b30f7af5f4d3fef601d6eb0f	0.000432555	D_0__Bacteria	D_1__Cyanobacteria	D_2__Oxyphotobacteria	Nostocales	Microcystaceae	D_5__SU2 symbiont group	D_6__Rhopalodia gibba	0e5fcdf9b30f7af5f4d3fef601d6eb0f	ASV2150
04083e6d50e2c8a0076df0fc6943eecc	0.000432555	D_0__Bacteria	D_1__Proteobacteria	D_2__Gammaproteobacteria	Steroidobacterales	Woeseiaceae	D_5__Woeseia		04083e6d50e2c8a0076df0fc6943eecc	ASV608
d9b3f4fd473d88d130f0155653b463a5	0.000430215	D_0__Bacteria	D_1__Proteobacteria	D_2__Deltaproteobacteria	Bdellovibrionales	Bdellovibrionaceae	D_5__OM27 clade	D_6__uncultured marine bacterium	d9b3f4fd473d88d130f0155653b463a5	ASV32893
f1a4986aec4f4b8c3196d6d3d5950f49	0.000422319	D_0__Bacteria	D_1__Proteobacteria	D_2__Gammaproteobacteria	Steroidobacterales	Woeseiaceae	D_5__Woeseia		f1a4986aec4f4b8c3196d6d3d5950f49	ASV36531
1253ff7097a0a1f9ff13ccc0e30001cd	0.000422319	D_0__Bacteria	D_1__Verrucomicrobia	D_2__Verrucomicrobiae	Verrucomicrobiales	Rubritaleaceae	D_5__Rubritalea	D_6__uncultured bacterium	1253ff7097a0a1f9ff13ccc0e30001cd	ASV2747
10164abca1d71810b470aa43021d8c9a	0.000422319	D_0__Bacteria	D_1__Bacteroidetes	D_2__Bacteroidia	Cytophagales	Cyclobacteriaceae	D_5__uncultured	D_6__uncultured bacterium	10164abca1d71810b470aa43021d8c9a	ASV2417
0d3d333dbe762411a852fd887bc2485d	0.000422319	D_0__Bacteria	D_1__Proteobacteria	D_2__Alphaproteobacteria	Rhodobacterales	Rhodobacteraceae			0d3d333dbe762411a852fd887bc2485d	ASV1983
f559afde83e5e34f9512c2c2ea07cbb1	0.000411149	D_0__Bacteria	D_1__Proteobacteria	D_2__Deltaproteobacteria	Desulfobacterales	Desulfobulbaceae	D_5__Desulfobulbus		f559afde83e5e34f9512c2c2ea07cbb1	ASV37136
f1e5f2c70e8e921051d74f7b18ceb740	0.000411149	D_0__Bacteria	D_1__Patescibacteria	D_2__Parcubacteria	Candidatus Kaiserbacteria	uncultured organism	D_5__uncultured organism	D_6__uncultured organism	f1e5f2c70e8e921051d74f7b18ceb740	ASV36573
eeb3d5c6931c15dddc9dda951f0917db	0.000411149	D_0__Bacteria	D_1__Proteobacteria	D_2__Alphaproteobacteria					eeb3d5c6931c15dddc9dda951f0917db	ASV36082
e9c5c7f40dc0d24681936be2db1c8467	0.000411149	D_0__Bacteria	D_1__Proteobacteria	D_2__Gammaproteobacteria	Betaproteobacteriales	Burkholderiaceae	D_5__Burkholderia-Caballeronia-Paraburkholderia		e9c5c7f40dc0d24681936be2db1c8467	ASV35341
1f0aaef444326670d1ce3db0ec0f321b	0.000411149	D_0__Bacteria	D_1__Bacteroidetes	D_2__Bacteroidia	Bacteroidales	Bacteroidetes BD2-2			1f0aaef444326670d1ce3db0ec0f321b	ASV4683
15f23f5edb68249e39dbb55a51277a2d	0.000411149	D_0__Bacteria	D_1__Bacteroidetes	D_2__Bacteroidia	Cytophagales	Cyclobacteriaceae	D_5__uncultured	D_6__Cytophaga sp.	15f23f5edb68249e39dbb55a51277a2d	ASV3291
0d98049e469237ff455e117ea7624d6b	0.000411149	D_0__Bacteria	D_1__Bacteroidetes	D_2__Bacteroidia	Flavobacteriales	NS7 marine group	D_5__uncultured marine bacterium	D_6__uncultured marine bacterium	0d98049e469237ff455e117ea7624d6b	ASV2032
07acb333c4927dbda52496fde2cabe44	0.000411149	D_0__Bacteria	D_1__Bacteroidetes	D_2__Bacteroidia	Chitinophagales	Saprospiraceae	D_5__Lewinella	D_6__uncultured bacterium	07acb333c4927dbda52496fde2cabe44	ASV1144
06179e19963c9bf806a32e0d2c92cf0f	0.000411149	D_0__Bacteria	D_1__Proteobacteria	D_2__Alphaproteobacteria	Rhodobacterales	Rhodobacteraceae			06179e19963c9bf806a32e0d2c92cf0f	ASV894
05471c6b0fba42c3705ac0884444dc7b	0.000411149	D_0__Bacteria	D_1__Proteobacteria	D_2__Gammaproteobacteria	Thiotrichales	Thiotrichaceae	D_5__uncultured		05471c6b0fba42c3705ac0884444dc7b	ASV772
ff3480c9f6969090de2a210ad2d64352	0.000399461	D_0__Bacteria	D_1__Verrucomicrobia	D_2__Verrucomicrobiae	Verrucomicrobiales	Rubritaleaceae	D_5__Roseibacillus		ff3480c9f6969090de2a210ad2d64352	ASV38640
e4823ea4a7c732327ee980e11ff75cc8	0.000399461	D_0__Bacteria	D_1__Proteobacteria	D_2__Gammaproteobacteria	pItb-vmat-80	uncultured bacterium	D_5__uncultured bacterium	D_6__uncultured bacterium	e4823ea4a7c732327ee980e11ff75cc8	ASV34490
46f538e665fbc467469be7d13cdaa912	0.000399461	D_0__Bacteria	D_1__Proteobacteria	D_2__Gammaproteobacteria	Betaproteobacteriales	Burkholderiaceae	D_5__MWH-UniP1 aquatic group		46f538e665fbc467469be7d13cdaa912	ASV10726
03bb5f4d9a5b15d7efee7a843e43e11e	0.000399461	D_0__Bacteria	D_1__Spirochaetes	D_2__Spirochaetia	Spirochaetales	Spirochaetaceae	D_5__uncultured	D_6__uncultured marine bacterium	03bb5f4d9a5b15d7efee7a843e43e11e	ASV556
fd8dd59bca314bac1716641f4520cd01	0.000385198	D_0__Bacteria	D_1__Proteobacteria	D_2__Deltaproteobacteria	Bradymonadales	uncultured bacterium	D_5__uncultured bacterium	D_6__uncultured bacterium	fd8dd59bca314bac1716641f4520cd01	ASV38391
fd55603ad46ddcb0d0775e4aa7a26a68	0.000385198	D_0__Bacteria	D_1__Bacteroidetes	D_2__Bacteroidia	Chitinophagales	Saprospiraceae	D_5__uncultured	D_6__uncultured bacterium	fd55603ad46ddcb0d0775e4aa7a26a68	ASV38353
fcfad77eb75347ffd6851b9b74ee36cc	0.000385198	D_0__Bacteria	D_1__Proteobacteria	D_2__Deltaproteobacteria	Desulfobacterales	Desulfobacteraceae	D_5__uncultured	D_6__uncultured delta proteobacterium	fcfad77eb75347ffd6851b9b74ee36cc	ASV38298
0df0745aae328f5a350416a5038dee60	0.000385198	D_0__Bacteria	D_1__Proteobacteria	D_2__Deltaproteobacteria	Oligoflexales	Oligoflexaceae	D_5__uncultured		0df0745aae328f5a350416a5038dee60	ASV2093
09f7734468cb4192425e5d2808d54473	0.000385198	D_0__Bacteria	D_1__Proteobacteria	D_2__Alphaproteobacteria	Rhodobacterales	Rhodobacteraceae	D_5__Thalassobius	D_6__uncultured bacterium	09f7734468cb4192425e5d2808d54473	ASV1487
01c5a9a52c6a7e7cf51923219d89116c	0.000385198	D_0__Bacteria	D_1__Bacteroidetes	D_2__Bacteroidia	Flavobacteriales	Flavobacteriaceae	D_5__Gilvibacter	D_6__Gilvibacter sediminis	01c5a9a52c6a7e7cf51923219d89116c	ASV254
fefcff0b11bcbaaa22751b450000385c	0.000369821	D_0__Bacteria	D_1__Proteobacteria	D_2__Alphaproteobacteria	Rhodobacterales	Rhodobacteraceae	D_5__Sediminimonas		fefcff0b11bcbaaa22751b450000385c	ASV38616
e8ddefe713f484023088bfc438681fde	0.000352233	D_0__Bacteria	D_1__Proteobacteria	D_2__Alphaproteobacteria	Rhizobiales	Methyloligellaceae	D_5__uncultured		e8ddefe713f484023088bfc438681fde	ASV35198
c771652b378108351c189ee8aa9e964d	0.000351369	D_0__Bacteria	D_1__Proteobacteria	D_2__Alphaproteobacteria	Caulobacterales	Hyphomonadaceae	D_5__Maricaulis	D_6__alpha proteobacterium GMD21C01	c771652b378108351c189ee8aa9e964d	ASV30182
fa7f1d964a6a0139628f66048a2c4c69	0.000340182	D_0__Bacteria	D_1__Proteobacteria	D_2__Alphaproteobacteria	Caulobacterales	Parvularculaceae	D_5__uncultured		fa7f1d964a6a0139628f66048a2c4c69	ASV37935
eebcddba73d92fa4a1a0aa9b4a15817d	0.000340182	D_0__Bacteria	D_1__Proteobacteria	D_2__Alphaproteobacteria					eebcddba73d92fa4a1a0aa9b4a15817d	ASV36089
1ab8f1ac65cb466a81462e66509d4943	0.000340182	D_0__Bacteria	D_1__Proteobacteria	D_2__Gammaproteobacteria	Betaproteobacteriales	Neisseriaceae	D_5__uncultured	D_6__bacterium enrichment culture clone B214(2011)	1ab8f1ac65cb466a81462e66509d4943	ASV4016
fa9aef1d56a3393af495b969192dc922	0.000331689	D_0__Bacteria	D_1__Actinobacteria	D_2__Actinobacteria	Corynebacteriales	Mycobacteriaceae	D_5__Mycobacterium		fa9aef1d56a3393af495b969192dc922	ASV37952
44353b79c8f779c70bf864f5d0a37dd5	0.000331689	D_0__Bacteria	D_1__Bacteroidetes	D_2__Bacteroidia	Cytophagales	Cyclobacteriaceae	D_5__uncultured	D_6__uncultured Bacteroidetes bacterium	44353b79c8f779c70bf864f5d0a37dd5	ASV10320
1beced38917ffefafcecaa8b21fa79ca	0.000331689	D_0__Bacteria	D_1__Acidobacteria	D_2__Blastocatellia (Subgroup 4)	Blastocatellales	Blastocatellaceae	D_5__Blastocatella	D_6__uncultured marine bacterium	1beced38917ffefafcecaa8b21fa79ca	ASV4205
16b2556ecbfd8897d9efe189d1fed24a	0.000331689	D_0__Bacteria	D_1__Planctomycetes	D_2__Planctomycetacia	Planctomycetales	Gimesiaceae	D_5__uncultured		16b2556ecbfd8897d9efe189d1fed24a	ASV3412
103c3db5758ce5954302f8ac569a97c0	0.000331689	D_0__Bacteria	D_1__Bacteroidetes	D_2__Bacteroidia					103c3db5758ce5954302f8ac569a97c0	ASV2440
050b4bac69897377b343771b41c8d813	0.000326768	D_0__Bacteria	D_1__Actinobacteria	D_2__Acidimicrobiia	Actinomarinales	Actinomarinaceae	D_5__Candidatus Actinomarina		050b4bac69897377b343771b41c8d813	ASV748
f6d9f052c7bec26aade0c3206322e598	0.000306983	D_0__Bacteria	D_1__Bacteroidetes	D_2__Bacteroidia	Bacteroidales	Bacteroidetes BD2-2			f6d9f052c7bec26aade0c3206322e598	ASV37372
571694ed929106d57b14a6be79a65346	0.000306983	D_0__Bacteria	D_1__Planctomycetes	D_2__Phycisphaerae	Phycisphaerales	Phycisphaeraceae	D_5__CL500-3	D_6__uncultured marine bacterium	571694ed929106d57b14a6be79a65346	ASV13166
41878e008488650d1cc70d6e468adb57	0.000306983	D_0__Bacteria	D_1__Tenericutes	D_2__Mollicutes	Izimaplasmatales	uncultured bacterium	D_5__uncultured bacterium	D_6__uncultured bacterium	41878e008488650d1cc70d6e468adb57	ASV9923
273c4ad302fef76747f7d27008c3e29a	0.000306983	D_0__Bacteria	D_1__Proteobacteria	D_2__Alphaproteobacteria	Puniceispirillales	SAR116 clade			273c4ad302fef76747f7d27008c3e29a	ASV5956
1215330e1ca3ad24136ffc778fc5a211	0.000306983	D_0__Bacteria	D_1__Proteobacteria	D_2__Alphaproteobacteria	Caulobacterales	Parvularculaceae	D_5__uncultured	D_6__uncultured bacterium	1215330e1ca3ad24136ffc778fc5a211	ASV2711
e2daf109f481d9f6ab4b7757c0b299df	0.000306773	D_0__Bacteria	D_1__Proteobacteria	D_2__Deltaproteobacteria	Bdellovibrionales	Bdellovibrionaceae	D_5__OM27 clade	D_6__uncultured bacterium	e2daf109f481d9f6ab4b7757c0b299df	ASV34227
fce5d51554819783dd90177b899ec0eb	0.000275982	D_0__Bacteria	D_1__Acidobacteria	D_2__Blastocatellia (Subgroup 4)	Blastocatellales	Blastocatellaceae	D_5__Blastocatella		fce5d51554819783dd90177b899ec0eb	ASV38290
fc8ffa65bcbb1dfa6f96d6b5f981e615	0.000275982	D_0__Bacteria	D_1__Proteobacteria	D_2__Alphaproteobacteria	Sphingomonadales	Sphingomonadaceae	D_5__Erythrobacter	D_6__Erythrobacter longus	fc8ffa65bcbb1dfa6f96d6b5f981e615	ASV38249
8257be52e8ce56b475fdaf1b1ae11e4d	0.000275982	D_0__Bacteria	D_1__Verrucomicrobia	D_2__Verrucomicrobiae	Opitutales	Puniceicoccaceae	D_5__Coraliomargarita	D_6__uncultured bacterium	8257be52e8ce56b475fdaf1b1ae11e4d	ASV19747
4beb7304b8d1a9aa9b90e4ee670f4fc7	0.000275982	D_0__Bacteria	D_1__Proteobacteria	D_2__Gammaproteobacteria	Cellvibrionales	Porticoccaceae	D_5__SAR92 clade		4beb7304b8d1a9aa9b90e4ee670f4fc7	ASV11472
3a2ee79463550d3ca46aee721deea8d5	0.000275982	D_0__Bacteria	D_1__Proteobacteria	D_2__Gammaproteobacteria	SAR86 clade	uncultured bacterium	D_5__uncultured bacterium	D_6__uncultured bacterium	3a2ee79463550d3ca46aee721deea8d5	ASV8836
1b8de0faefa8f6891626d91028667b2a	0.000275982	D_0__Bacteria	D_1__Proteobacteria	D_2__Alphaproteobacteria	Rhodobacterales	Rhodobacteraceae			1b8de0faefa8f6891626d91028667b2a	ASV4138
0d9f432a2779557859286fe2b8ddcf2d	0.000275982	D_0__Bacteria	D_1__Proteobacteria	D_2__Alphaproteobacteria	Micavibrionales	uncultured	D_5__uncultured bacterium	D_6__uncultured bacterium	0d9f432a2779557859286fe2b8ddcf2d	ASV2036
074926bdef89eae21f46e34a5a21c663	0.000275982	D_0__Bacteria	D_1__Proteobacteria	D_2__Deltaproteobacteria	NB1-j				074926bdef89eae21f46e34a5a21c663	ASV1078
04cbcc99b0f235db375e0eb3683e8ea5	0.000275982	D_0__Bacteria	D_1__Gemmatimonadetes	D_2__BD2-11 terrestrial group	uncultured Gemmatimonadetes bacterium	uncultured Gemmatimonadetes bacterium	D_5__uncultured Gemmatimonadetes bacterium	D_6__uncultured Gemmatimonadetes bacterium	04cbcc99b0f235db375e0eb3683e8ea5	ASV718
fbc6b0767dd9a1755d880b412d21fbf3	0.000269084	D_0__Bacteria	D_1__Bacteroidetes	D_2__Bacteroidia	Chitinophagales	Saprospiraceae	D_5__uncultured		fbc6b0767dd9a1755d880b412d21fbf3	ASV38127
e993eb922f5b60a998c4b009773c1aa8	0.000234291	D_0__Bacteria	D_1__Planctomycetes	D_2__Planctomycetacia	Pirellulales	Pirellulaceae	D_5__Rhodopirellula	D_6__uncultured planctomycete	e993eb922f5b60a998c4b009773c1aa8	ASV35310
10d87d464c7b75fce6d998914d2cea68	0.000234291	D_0__Bacteria	D_1__Proteobacteria	D_2__Gammaproteobacteria	Cellvibrionales	Microbulbiferaceae	D_5__Microbulbifer	D_6__uncultured marine bacterium	10d87d464c7b75fce6d998914d2cea68	ASV2538
